# Supplementary material for: Rad51/Dmc1 paralogs and mediators oppose DNA helicases to limit hybrid DNA formation and promote crossovers during meiotic recombination
Source: Nucleic Acids Res. 2014 Nov 20;42(22):13723–35. doi: 10.1093/nar/gku1219 (PMC4267644; doi:10.1093/nar/gku1219)
Supplement: SUPPLEMENTARY DATA [file supp_gku1219_nar-02626-v-2014-File010.xlsx]

## Sheet: TableS2
										% Ade+						% CO
Figure	Strains	ade alleles crossed	Genotype	n	Frequency of Ade+ [%]	P#		Ade+ tested	Ura-His+ (P1)	Ura+His- (P2)	Ura-His- (R1)	Ura+His+ (R2)	P#		tested	Frequency of CO [%]	cM	P#		n	% Spore Viability
1B, C	ALP733xALP731	ade6-3083xade6-469	wild type	41	1.296 (±0.426)			7869	3.76 (±2.53)	35.23 (±5.71)	58.54 (±4.99)	2.38 (±1.5)			7223	12.884 (±4.425)	14.94			20	72.03 (±14.06)
1B, C	ALP1133xFO2608	ade6-3083xade6-469	fml1D	15	1.184 (±0.304)	0.698		2533	5.61 (±1.96)	22.4 (±3.26)	70.26 (±2.5)	1.72 (±0.67)	5.182e-10		2597	13.381(±2.666)	15.76	0.782		3	51.35 (±6.25)
1D	ALP1541xALP731*	ade6-M375xade6-469	wild type	6	0.0278 (±0.0036)			1035	6.39 (±2.46)	34.44 (±2.66)	56.74 (±4.45)	2.42 (±0.62)			1083	10.075 (±3.539)	11.7				not determined
1D	ALP1542xFO2608*	ade6-M375xade6-469	fml1D	6	0.0474 (±0.0105)	0.0146		1166	7.5 (±0.87)	24.62 (±1.39)	65.32 (±2.16)	2.57 (±0.95)	0.01605		1155	14.988 (±3.558)	17.68	0.202			not determined
1F	ALP1638xALP1636	ade7-152xade7-50	wild type	12	0.0315 (±0.003)			2810	30.97 (±2.52)	12.1 (±2.69)	52.38 (±3.49)	4.55 (±2.24)			2458	9.319 (±3.084)	9.96			12	81.32 (±13.75)
1F	ALP1670xALP1669	ade7-152xade7-50	fml1D	12	0.0192 (±0.0055)	4.412e-05		2156	22.38 (±1.73)	9.13 (±1.91)	64.24 (±2.94)	4.25 (±2.52)	1.649e-08		2485	4.817 (±1.717)	5.12	0.00475		10	69.49 (±12.74)
*Data from Lorenz et al. (2012) Science 336: 1585-1588
#P values against wild-type control

## Sheet: TableS3
									% Ade+						% CO
Figure	Strains	Genotype	n	Frequency of Ade+ [%]	P#		Ade+ tested	Ura-His+ (P1)	Ura+His- (P2)	Ura-His- (R1)	Ura+His+ (R2)	P#		tested	Frequency of CO [%]	cM	P#		Strains (if different)	n	% Spore Viability
2A,B	ALP733xALP731	wild type	41	1.296 (±0.426)	4.0054e-10		7869	3.76 (±2.53)	35.23 (±5.71)	58.54 (±4.99)	2.38 (±1.5)	<5E-15		7223	12.884 (±4.425)	14.94	1.269e-09			20	72.03 (±14.06)
2A,B	ALP802xALP822*	mus81D	10	0.227 (±0.085)			46	2.0 (±6.32)	94.89 (±11.1)	0	3.11 (±9.85)			1115	1.932 (±1.399)	2.06			ALP812xALP813**	10	1.85 (±1.55)
2A,B	ALP824xALP823**	mus81D sfr1D	19	0.029 (±0.009)	7.854e-07		745	1.04 (±1.56)	92.56 (±5.88)	5.61 (±5.4)	0.8 (±1.55)	0.689		3178	3.179 (±2.596)	2.85	0.52		ALP820xALP814**	10	30.9 (±8.06)
2A,B	ALP1674xALP1673	mus81D rad55D	6	0.39 (±0.078)	0.0197		532	0.57 (±0.63)	93.38 (±2.37)	6.05 (±2.13)	0§	0.74		508	4.465 (±6.207)	3.89	0.677			6	15.28 (±4.15)
2A,B	ALP1676xALP1675	mus81D rdl1D	4	0.751 (±0.091)	1.2793e-05		1398	4.0 (±2.06)	91.23 (±3.12)	4.77 (±3.04)	0§	0.787		318	0.86 (±1.075)	0.95	0.556			4	20.82 (±3.35)
2A,B	ALP1680xALP1679	mus81D rlp1D	6	0.47 (±0.143)	0.01597		1182	3.18 (±0.7)	92.61 (±2.79)	4.21 (±2.44)	0§	0.793		414	8.849 (±10.133)	8.68	0.384			6	32.23 (±8.96)
2A,B	ALP1672xALP1671	mus81D dmc1D	12	0.159 (±0.106)	0.468		1772	1.44 (±1.96)	97.53 (±2.09)	1.03 (±1.08)	0§	0.756		2256	0.116 (±0.225)	0.13	0.0075			12	33.86 (±19.24)
*Data for from Lorenz et al. (2010) Nucleic Acids Research 38: 1866-1873
**Data from Lorenz et al. (2012) Science 336: 1585-1588
#P values against mus81D
§These crosses also produced Ura+ His+ progeny, genetic testing revealed all of them to be
diploid or aneuploid (chromosome 3 disomic), therefore they do not represent CO recombinants
and were excluded from analysis.

## Sheet: TableS4
									% Ade+						% CO
Figure	Strains	Genotype	n	Frequency of Ade+ [%]	P#		Ade+ tested	Ura-His+ (P1)	Ura+His- (P2)	Ura-His- (R1)	Ura+His+ (R2)	P#		tested	Frequency of CO [%]	cM	P#		n	% Spore Viability
3A-D	ALP733xALP731	wild type	41	1.296 (±0.426)			7869	3.76 (±2.53)	35.23 (±5.71)	58.54 (±4.99)	2.38 (±1.5)			7223	12.884 (±4.425)	14.94			20	72.03 (±14.06)
3A-D	ALP1623xALP1620	rlp1D	18	0.359 (±0.104)	9.808e-12		2229	4.42 (±1.93)	45.48 (±6.52)	46.71 (±7.16)	3.38 (±1.56)	3.408e-06		3054	6.689 (±3.15)	7.17	5.756e-05		17	78.16 (±16.81)
3A-D	ALP1621xALP1611	rdl1D	18	0.549 (±0.127)	1.233e-08		2615	5.71 (±2.47)	43.78 (±2.98)	47.55 (±4.45)	2.96 (±1.42)	3.08e-08		2963	8.443 (±4.042)	9.12	0.0127		18	68.59 (±16.12)
3A-D	ALP1708xALP1707	sws1D	6	0.637 (±0.067)	0.000656		1599	7.32 (±1.6)	37.54 (±4.6)	47.89 (±3.09)	7.25 (±2.04)	0.101		1234	6.997 (±2.002)	7.32	0.00834		5	96.14 (±3.43)
3A-D	ALP1690xALP1689	rlp1D rdl1D	12	0.419 (±0.052)	6.663e-09		2854	4.41 (±1.01)	43.34 (±4.31)	48.48 (±4.8)	3.76 (±1.59)	7.059e-05		3247	7.146 (±2.155)	7.67	0.000465		6	84.33 (±11.1)
3A-D	ALP1733xALP1732	rlp1D rdl1D sws1D	6	0.575 (±0.069)	0.000192		1193	4.29 (±1.07)	43.61 (±4.24)	47.81 (±3.91)	4.28 (±1.12)	0.00204		1231	7.653 (±2.807)	8.29	0.0379		6	75.47 (±7.08)
#P values against wild-type control

## Sheet: TableS5
									% Ade+						% CO
Figure	Strains	Genotype	n	Frequency of Ade+ [%]	P#		Ade+ tested	Ura-His+ (P1)	Ura+His- (P2)	Ura-His- (R1)	Ura+His+ (R2)	P#		tested	Frequency of CO [%]	cM	P#		n	% Spore Viability
4A-D	ALP733xALP731	wild type	41	1.296 (±0.426)			7869	3.76 (±2.53)	35.23 (±5.71)	58.54 (±4.99)	2.38 (±1.5)			7223	12.884 (±4.425)	14.94			20	72.03 (±14.06)
4A-D	ALP800xALP782	sfr1D	22	0.126 (±0.06)	<3.3E-16		4629	2.49 (±1.74)	44.13 (±3.4)	51.18 (±3.61)	2.2 (±1.63)	1.826e-06		4362	2.332 (±2.112)	2.44	3.84e-13		10	55.97 (±14.96)
4A-D	ALP1649xALP1648	rad55D	12	0.515 (±0.182)	6.804e-07		2659	2.0 (±1.14)	45.7 (±5.89)	49.81 (±5.45)	2.49 (±0.61)	0.000551		1933	3.855 (±1.661)	4.32	3.709e-08		11	43.98 (±19.88)
4A-D	ALP1623xALP1620	rlp1D	18	0.359 (±0.104)	9.808e-12		2229	4.42 (±1.93)	45.48 (±6.52)	46.71 (±7.16)	3.38 (±1.56)	3.408e-06		3054	6.689 (±3.15)	7.17	5.756e-05		17	78.16 (±16.81)
4A-D, S2	ALP1545xALP1544	dmc1D	12	0.437 (±0.129)	2.879e-08		1728	3.27 (±1.27)	36.19 (±5.18)	58.51 (±5.11)	2.03 (±0.85)	0.795		2280	5.62 (±2.25)	5.75	1.144e-05		10	60.44 (±15.34)
4A-D	ALP1735xALP1734	sfr1D rad55D	6	0.0054 (±0.0086)	9.42e-10		n.d.	n.d.	n.d.	n.d.	n.d.			272	0	0	n.d.		6	2.63 (±1.35)
4A-D	ALP1700xALP1699	sfr1D rlp1D	5	0.033 (±0.011)	1.445e-08		776	87.41 (±4.01)	1.32 (±0.98)	8.76 (±3.15)	2.52 (±1.8)	<5E-15		755	0.652 (±0.79)	0.67	1.057e-07		5	9.35 (±2.78)
4A-D	ALP1588xALP1587	sfr1D dmc1D	12	0.184 (±0.104)	1.419e-11		1817	1.73 (±0.99)	47.05 (±4.33)	49.92 (±4.49)	1.3 (±0.71)	1.236e-05		2017	4.743 (±2.384)	5	1.604e-06		12	67.54 (±15.97)
4A-D	ALP1704xALP1703	rad55D rlp1D	12	0.333 (±0.081)	6.982e-10		2469	4.05 (±1.11)	40.27 (±5.18)	52.58 (±5.02)	3.09 (±1.44)	0.0546		2113	3.979 (±3.014)	3.94	9.126e-07		12	55.36 (±12.26)
4A-D	ALP1696xALP1695	rad55D dmc1D	6	0.027 (±0.024)	1.517e-09		141	4.84 (±5.91)	30.15 (±7.51)	62.47 (±13.33)	2.54 (±2.07)	0.701		463	0	0	n.d.		6	7.12 (±6.23)
4A-D	ALP1694xALP1693	rlp1D dmc1D	12	0.273 (±0.075)	1.149e-10		2143	28.46 (±3.82)	24.84 (±4.41)	38.88 (±3.94)	7.82 (±1.99)	1.796e-09		1658	9.361 (±3.171)	9.76	0.0878		5	40.01 (±4.37)
S2	ALP1621xALP1611	rdl1D	18	0.549 (±0.127)	1.233e-08		2615	5.71 (±2.47)	43.78 (±2.98)	47.55 (±4.45)	2.96 (±1.42)	3.08e-08		2963	8.443 (±4.042)	9.12	0.0127		18	68.59 (±16.12)
S2	ALP1692xALP1691	dmc1D rdl1D	12	0.403 (±0.056)	4.64e-09		2420	26.79 (±3.37)	27.38 (±2.26)	36.59 (±3.68)	9.24 (±1.99)	1.701e-11		2243	8.069 (±2.947)	8.96	0.00828		7	36.49 (±7.96)
#P values against wild-type control

## Sheet: TableS6
									% Ade+						% CO
Figure	Strains	Genotype	n	Frequency of Ade+ [%]			Ade+ tested	Ura-His+ (P1)	Ura+His- (P2)	Ura-His- (R1)	Ura+His+ (R2)			tested	Frequency of CO [%]	cM			Strains (if different)	n	% Spore Viability
5A-E, 6A-E, S3	ALP1133xFO2608	fml1D	15	1.184 (±0.304)			2533	5.61 (±1.96)	22.4 (±3.26)	70.26 (±2.5)	1.72 (±0.67)			2597	13.381 (±2.666)	15.76				3	51.35 (±6.25)
5A-E, 6A-E	ALP781xALP780	rqh1D	10	0.116 (±0.018)			1063	5.78 (±3.89)	31.22 (±6.86)	57.82 (±8.19)	5.18 (±1.59)			2904	5.472 (±3.235)	4.69			ALP783xALP784	10	31.42 (±6.12)
5A-E, 6A-E	ALP945xALP944	fml1D rqh1D	22	0.093 (±0.023)			3477	2.08 (±1.08)	22.23 (±2.99)	71.62 (±3.44)	4.08 (±1.71)			4887	10.482 (±2.699)	11.37			ALP991xALP992	10	21.43 (±4.53)
5A, 6A	ALP800xALP782	sfr1D	22	0.126 (±0.06)	Pa		4629	2.49 (±1.74)	44.13 (±3.4)	51.18 (±3.61)	2.2 (±1.63)	Pa		4362	2.332 (±2.112)	2.44	Pa			12	55.56 (±22.09)
5A, 6A	ALP1134xFO2609*	sfr1D fml1D	12	0.096 (±0.021)	0.373		2313	4.0 (±1.39)	25.84 (±3.51)	68.17 (±3.78)	1.99 (±0.85)	7.397e-11		2484	3.396 (±2.046)	3.63	0.563		ALP1135xALP1136	10	43.68 (±7.86)
5A, 6A	ALP801xALP821	sfr1D rqh1D	10	0.033 (±0.0093)	0.0001967		715	2.68 (±2.24)	27.19 (±7.46)	66.31 (±7.25)	3.82 (±3.51)	3.863e-07		3461	4.393 (±1.506)	3.87	0.071		ALP798xALP799	10	39.46 (±10.07)
5A, 6A	ALP1363xALP1362	sfr1D fml1D rqh1D	12	0.046 (±0.0062)	0.000506		822	4.3 (±2.22)	22.65 (±6.93)	71.49 (±7.13)	1.56 (±1.27)	9.023e-09		2253	4.028 (±2.315)	4.31	0.262				not determined
5B, 6B	ALP1649xALP1648	rad55D	12	0.515 (±0.182)	Pb		2659	2.0 (±1.14)	45.7 (±5.89)	49.81 (±5.45)	2.49 (±0.61)	Pb		1933	3.855 (±1.661)	4.32	Pb			11	43.98 (±19.88)
5B, 6B	ALP1658xALP1657	rad55D fml1D	14	0.459 (±0.071)	0.706		1627	6.01 (±3.02)	25.98 (±5.68)	65.16 (±4.59)	2.85 (±1.52)	4.872e-06		1658	7.498 (±3.365)	8.31	0.0273			12	38.72 (±12.4)
5B, 6B	UoA328xUoA327	rad55D rqh1D	12	0.115 (±0.046)	1.496e-05		443	2.96 (±2.7)	19.54 (±5.47)	76.14 (±6.08)	1.36 (±1.81)	5.412e-08		1621	2.841 (±1.994)	2.27	0.592			12	2.65 (±1.09)
5B, 6B	UoA330xUoA329	rad55D fml1D rqh1D	9	0.158 (±0.043)	0.0002459		681	4.08 (±1.28)	12.62 (±5.36)	81.58 (±6.66)	1.73 (±2.2)	1.229e-08		1546	2.097 (±1.308)	2.32	0.123			9	2.96 (±1.92)
5C, 6C	ALP1623xALP1620	rlp1D	18	0.359 (±0.104)	Pc		2229	4.42 (±1.93)	45.48 (±6.52)	46.71 (±7.16)	3.38 (±1.56)	Pc		3054	6.689 (±3.15)	7.17	Pc			17	78.16 (±16.81)
5C, 6C	ALP1664xALP1663	rlp1D fml1D	12	0.478 (±0.101)	0.0525		2651	14.8 (±5.73)	23.47 (±3.81)	56.65 (±4.65)	5.08 (±1.22)	0.0004323		2509	9.112 (±2.579)	10.37	0.22			10	78.57 (±20.37)
5C, 6C	FO3158xFO3159	rlp1D rqh1D	10	0.108 (±0.018)	7.381e-07		1975	7.26 (±2.9)	21.96 (±5.26)	67.78 (±5.56)	3.0 (±1.42)	1.0596e-06		2130	4.802 (±3.857)	4.8	0.589			10	27.19 (±4.16)
5C, 6C	FO3142xFO3143	rlp1D fml1D rqh1D	10	0.095 (±0.03)	4.845e-07		1535	6.35 (±1.92)	14.31 (±4.76)	75.19 (±5.4)	4.16 (±1.23)	1.919e-09		1634	7.452 (±5.789)	8.9	0.785			10	15.45 (±3.79)
5D, 6D	ALP1545xALP1544	dmc1D	12	0.437 (±0.129)	Pd		1728	3.27 (±1.27)	36.19 (±5.18)	58.51 (±5.11)	2.03 (±0.85)	Pd		2280	5.62 (±2.25)	5.75	Pd			10	60.44 (±15.34)
5D, 6D	ALP1590xALP1589	dmc1D fml1D	12	0.351 (±0.106)	0.409		1883	6.16 (±1.86)	19.12 (±3.53)	73.61 (±2.96)	1.11 (±0.6)	3.896e-06		1851	6.551 (±2.202)	7.44	0.693			12	66.04 (±13.54)
5D, 6D	UoA295xUoA294	dmc1D rqh1D	8	0.134 (±0.022)	4.977e-05		921	9.32 (±4.22)	28.91 (±4.85)	57.32 (±7.51)	4.45 (±2.06)	0.787		1166	5.555 (±1.252)	5.81	0.799			8	15.46 (±3.3)
5D, 6D	UoA297xUoA296	dmc1D fml1D rqh1D	11	0.202 (±0.041)	0.0002925		2416	10.99 (±3.7)	19.23 (±2.91)	64.70 (±3.35)	5.08 (±1.32)	0.0015694		2238	5.93 (±3.72)	6.79	0.795			11	14.58 (±5.04)
5E, 6E	ALP1694xALP1693	rlp1D dmc1D	12	0.273 (±0.075)	Pe		2143	28.46 (±3.82)	24.84 (±4.41)	38.88 (±3.94)	7.82 (±1.99)	Pe		1658	9.361 (±3.171)	9.76	Pe			5	40.01 (±4.37)
5E, 6E	FO3146xFO3147	fml1D rlp1D dmc1D	10	0.491 (±0.102)	0.0004765		1911	31.25 (±2.84)	20.06 (±3.82)	35.43 (±4.15)	13.26 (±2.54)	0.687		1375	6.749 (±3.579)	8.29	0.401			10	5.62 (±2.6)
5E, 6E	UoA322xUoA321	rqh1D rlp1D dmc1D	12	0.128 (±0.013)	6.478e-05		2467	17.63 (±3.87)	20.38 (±2.66)	58.99 (±5.7)	3.0 (±1.02)	1.632e-05		2722	4.565 (±2.459)	4.62	0.0082			12	22.46 (±2.65)
5E, 6E	UoA299xUoA298	fml1D rqh1D rlp1D dmc1D	6	0.089 (±0.003)	0.0001152		735	19.27 (±4.99)	12.99 (±4.36)	64.95 (±8.14)	2.79 (±0.86)	0.0002641		1337	3.154 (±1.972)	3.01	0.0042			6	9.99 (±1.13)
S3	ALP1621xALP1611	rdl1D	18	0.549 (±0.127)	Pf		2615	5.71 (±2.47)	43.78 (±2.98)	47.55 (±4.45)	2.96 (±1.42)	Pf		2963	8.443 (±4.042)	9.12	Pf			18	68.59 (±16.12)
S3	ALP1660xALP1659	fml1D rdl1D	6	0.675 (±0.446)	0.737		1065	10.98 (±2.49)	26.79 (±5.67)	58.31 (±4.71)	3.93 (±1.3)	0.0008642		971	6.339 (±3.551)	6.95	0.652			6	52.91 (±26.75)
*Data from Lorenz et al. (2012) Science 336: 1585-1588
aP values against sfr1D
bP values against rad55D
cP values against rlp1D
dP values against dmc1D
eP values against rlp1D dmc1D
fP values against rdl1D

## Sheet: TableS7
								% Ade+					% CO
Figure	Strains	Genotype	n	Frequency of Ade+ [%]		Ade+ tested	Ura-His+ (P1)	Ura+His- (P2)	Ura-His- (R1)	Ura+His+ (R2)		tested	Frequency of CO [%]	cM		n	% Spore Viability
7A, S4	ALP733xALP731	wild type	41	1.296 (±0.426)		7869	3.76 (±2.53)	35.23 (±5.71)	58.54 (±4.99)	2.38 (±1.5)		7223	12.884 (±4.425)	14.94		20	72.03 (±14.06)
7A	ALP1623xALP1620	rlp1D	18	0.359 (±0.104)		2229	4.42 (±1.93)	45.48 (±6.52)	46.71 (±7.16)	3.38 (±1.56)		3054	6.689 (±3.15)	7.17		17	78.16 (±16.81)
7A	ALP1664xALP1663	fml1D rlp1D	12	0.478 (±0.101)		2651	14.8 (±5.73)	23.47 (±3.81)	56.65 (±4.65)	5.08 (±1.22)		2509	9.112 (±2.579)	10.37		12	78.57 (±20.37)
7A	FO3142xFO3143	fml1D rlp1D rqh1D	10	0.095 (±0.03)		1535	6.35 (±1.92)	14.31 (±4.76)	75.19 (±5.4)	4.16 (±1.23)		1634	14.021 (±5.918)	17.22		10	15.45 (±3.79)
7A	ALP1694xALP1693	dmc1D rlp1D	12	0.273 (±0.075)		2143	28.46 (±3.82)	24.84 (±4.41)	38.88 (±3.94)	7.82 (±1.99)		1658	9.361 (±3.171)	9.76		5	40.01 (±4.37)
7A	UoA322xUoA321	dmc1D rlp1D rqh1D	12	0.128 (±0.013)		2467	17.63 (±3.87)	20.38 (±2.66)	58.99 (±5.7)	3.0 (±1.02)		2722	4.565 (±2.459)	4.62		12	22.46 (±2.65)
7A	FO3146xFO3147	dmc1D fml1D rlp1D	10	0.491 (±0.102)		1911	31.25 (±2.84)	20.06 (±3.82)	35.43 (±4.15)	13.26 (±2.54)		1375	6.479 (±3.579)	8.29		10	5.62 (±2.6)
7A	UoA299xUoA298	dmc1D fml1D rlp1D rqh1D	6	0.089 (±0.003)		735	19.27 (±4.99)	12.99 (±4.36)	64.95 (±8.14)	2.79 (±0.86)		1337	3.154 (±1.972)	3.01		6	9.99 (±1.12)
S4	ALP1621xALP1611	rdl1D	18	0.549 (±0.127)		2615	5.71 (±2.47)	43.78 (±2.98)	47.55 (±4.45)	2.96 (±1.42)		2963	8.443 (±4.042)	9.12		18	68.59 (±16.12)
S4	ALP1660xALP1659	fml1D rdl1D	6	0.675 (±0.446)		1065	10.98 (±2.49)	26.79 (±5.67)	58.31 (±4.71)	3.93 (±1.3)		971	6.339 (±3.551)	6.95		6	52.91 (±26.75)
S4	ALP1692xALP1691	dmc1D rdl1D	12	0.403 (±0.056)		2420	26.79 (±3.37)	27.38 (±2.26)	36.59 (±3.68)	9.24 (±1.99)		2243	8.069 (±2.947)	8.96		7	36.49 (±7.96)
